# Supplementary material for: Controlled Formation of Au Nanonetworks via Discrete BTA-Oligo(Acrylic Acid)3 Supramolecular Templates
Source: Polymers (Basel). 2025 Jun 15;17(12):1662. doi: 10.3390/polym17121662 (PMC12196678; doi:10.3390/polym17121662)
Supplement: Supplementary file 1 [file polymers-17-01662-s001.zip]

Archive with 1 entries (1 files):
- polymers-3695243-supplementary.pdf
